# Supplementary material for: Ribonuclease 4 is associated with aggressiveness and progression of prostate cancer
Source: Commun Biol. 2022 Jun 25;5:625. doi: 10.1038/s42003-022-03597-1 (PMC9233706; doi:10.1038/s42003-022-03597-1)
Supplement: Supplementary file 4 — Supplementary Data 1 [file 42003_2022_3597_MOESM4_ESM.xlsx]

## Sheet: Fig. 1a
Plasma RNASE4
	Healthy	PC
	99	171.8
	101.4	235.3
	101.4	139.4
	97.7	104.5
	100.3	195.8
	69.7	120.4
	107.3	168.5
	104.9	213.3
	97.3	225.9
	97.3	145.1
	101.1	201
	101.3	160.5
	88.7	136.7
	77.7	168
	100.3	168.3
	106.2	234.9
	91.3	169.7
	98.1	153.8
	79.1	124.1
	104.2	173.4
	107.9	220.9
	121.6	168.2
	65.4	181
	84.4	166.1
	114.8	179.5
	97.7	174.7
	67.8	149.2
	121.5	185.6
	108.9	139.2
	121.5	156.6
	68.9	181.5
	81.2	185.1
	121.7	207.6
	141.3	153.2
	151.5	168.2
	131.9	181.8
	131.2	160.5
	112.6	174.2
	74.1	218.2
	103.4	140.5
	106.1	179.8
	47.1	135.5
	106	137
	103.3	117.8
	98.2	133.8
	115.9	127.9
	109.9	158
	124.1	126.3
	116	147.2
	110.9	139.2
	130.7	136.3
	96.7	139.7
	139.5	135.4
	102.8	164.2
	103.5	143.5
	115.2	131.4
	121.9	152.6
	117.4	163.9
	98.8	148.6
	108.7	142.8
	151.4	132.9
	95.4	138.5
	106.5	132
	85.9	161.8
	102.1	121.2
	131.2	166.5
	147.9	160.7
	102.1	154
	106.5	139.1
	101.8	153.5
	104.2	167.2
	126.8	130.5
	104.8	147.4
	127.2	128.5
	105.2	156.9
	105.7	157.8
	106.8	181.4
	116	165.9
	119.6	179.3
	127.3	123.6
	106.7	118.9
	103.6	155.9
	123.7	113.7
	114.3	119.5
	130.7	127
	79	121
	90	134
	78.1	98.9
	66.3	146.5
	77.7	151.2
	95.8	129.9
	124.2	140.4
	135.9	144.5
	97.4	109.5
	115.6	149.2
	145.6	107.4
	91.7	176.5
	103.6	159.6
	97.1	91.1
	100.3	156.8
	72.6	131.7
	51.1	132
	80.9	146.7
	116.4	119.8
	75.6	219.9
	83.3	205.7
	88.3	135.3
	90.8	168.3
	72.7	166.8
	67.3	121.9
	84.4	220.7
	83.3	213.7
	111.7	183.7
	60.3	129
	62	92.7
	46.2	122.8
	82.9	231.6
	79.5	188.8
	76.2	152.1
	117	151.7

## Sheet: Fig. 1b
ROC Curve
	RNASE4
	1 - Specificity	Sensitivity
	1	1
	0.991667	1
	0.983333	1
	0.975	1
	0.966667	1
	0.958333	1
	0.95	1
	0.941667	1
	0.933333	1
	0.925	1
	0.916667	1
	0.908333	1
	0.9	1
	0.891667	1
	0.883333	1
	0.875	1
	0.866667	1
	0.85	1
	0.841667	1
	0.833333	1
	0.825	1
	0.816667	1
	0.808333	1
	0.791667	1
	0.775	1
	0.766667	1
	0.758333	1
	0.75	1
	0.741667	1
	0.733333	1
	0.725	1
	0.725	0.991667
	0.716667	0.991667
	0.708333	0.991667
	0.708333	0.983333
	0.7	0.983333
	0.691667	0.983333
	0.683333	0.983333
	0.675	0.983333
	0.666667	0.983333
	0.65	0.983333
	0.641667	0.983333
	0.625	0.983333
	0.616667	0.983333
	0.608333	0.983333
	0.6	0.983333
	0.6	0.975
	0.591667	0.975
	0.583333	0.975
	0.558333	0.975
	0.55	0.975
	0.541667	0.975
	0.525	0.975
	0.516667	0.975
	0.5	0.975
	0.491667	0.975
	0.483333	0.975
	0.475	0.975
	0.466667	0.975
	0.45	0.975
	0.433333	0.975
	0.433333	0.966667
	0.425	0.966667
	0.416667	0.966667
	0.408333	0.966667
	0.4	0.966667
	0.391667	0.966667
	0.383333	0.966667
	0.375	0.966667
	0.358333	0.966667
	0.35	0.966667
	0.341667	0.966667
	0.333333	0.966667
	0.333333	0.958333
	0.325	0.958333
	0.316667	0.958333
	0.308333	0.958333
	0.308333	0.95
	0.3	0.95
	0.291667	0.95
	0.283333	0.95
	0.275	0.95
	0.275	0.941667
	0.266667	0.941667
	0.258333	0.941667
	0.25	0.941667
	0.241667	0.941667
	0.233333	0.941667
	0.216667	0.941667
	0.208333	0.941667
	0.2	0.941667
	0.2	0.933333
	0.2	0.925
	0.2	0.916667
	0.191667	0.916667
	0.191667	0.908333
	0.191667	0.9
	0.191667	0.891667
	0.191667	0.883333
	0.175	0.883333
	0.166667	0.883333
	0.158333	0.883333
	0.15	0.875
	0.15	0.866667
	0.141667	0.866667
	0.133333	0.858333
	0.125	0.858333
	0.125	0.85
	0.116667	0.85
	0.116667	0.841667
	0.108333	0.841667
	0.1	0.841667
	0.1	0.833333
	0.1	0.825
	0.1	0.816667
	0.1	0.808333
	0.1	0.8
	0.0833333	0.8
	0.0666667	0.8
	0.0666667	0.791667
	0.0666667	0.783333
	0.0583333	0.783333
	0.0583333	0.766667
	0.0583333	0.758333
	0.0583333	0.75
	0.0583333	0.741667
	0.0583333	0.733333
	0.0583333	0.716667
	0.0583333	0.708333
	0.05	0.708333
	0.05	0.7
	0.05	0.691667
	0.05	0.683333
	0.05	0.675
	0.05	0.666667
	0.05	0.65
	0.05	0.641667
	0.0416667	0.641667
	0.0416667	0.633333
	0.0416667	0.625
	0.0416667	0.616667
	0.0333333	0.616667
	0.0333333	0.608333
	0.0333333	0.6
	0.0333333	0.591667
	0.0333333	0.583333
	0.025	0.583333
	0.025	0.575
	0.025	0.566667
	0.025	0.558333
	0.025	0.55
	0.0166667	0.55
	0.0166667	0.541667
	0.0166667	0.525
	0.0166667	0.516667
	0.00833333	0.516667
	0	0.516667
	0	0.508333
	0	0.5
	0	0.491667
	0	0.483333
	0	0.475
	0	0.466667
	0	0.458333
	0	0.45
	0	0.441667
	0	0.433333
	0	0.425
	0	0.416667
	0	0.408333
	0	0.391667
	0	0.383333
	0	0.375
	0	0.358333
	0	0.35
	0	0.341667
	0	0.333333
	0	0.325
	0	0.316667
	0	0.308333
	0	0.3
	0	0.291667
	0	0.283333
	0	0.275
	0	0.258333
	0	0.241667
	0	0.233333
	0	0.225
	0	0.216667
	0	0.208333
	0	0.2
	0	0.191667
	0	0.183333
	0	0.175
	0	0.166667
	0	0.158333
	0	0.15
	0	0.141667
	0	0.133333
	0	0.125
	0	0.116667
	0	0.108333
	0	0.1
	0	0.0916667
	0	0.0833333
	0	0.075
	0	0.0666667
	0	0.0583333
	0	0.05
	0	0.0416667
	0	0.0333333
	0	0.025
	0	0.0166667
	0	0.00833333
	0	0

## Sheet: Fig. 1c
Plasma PSA
	Healthy	Prostate Cancer
	0.44	4.3
	1.5	6
	0.67	8.2
	0.59	5.7
	0.5	4.9
	1.59	3.2
	1.51	11.1
	0.32	5
	0.29	6.3
	0.51	5.6
	0.5	4.8
	0.41	3.1
	0.57	9
	0.55	5.6
	1.39	11.5
	1.18	6.3
	0.66	4.86
	0.91	3.9
	0.61	6.7
	0.37	2
	0.41	8
	1	5.5
	2.3	5.5
	1.06	2.7
	0.63	4.8
	1.71	3.4
	1.3	5.6
	0.5	10.7
	0.74	4
	0.72	2.6
	0.89	4.7
	0.78	3.5
	0.81	6
	0.5	6.6
	0.36	1
	0.57	4.9
	1.07	4.2
	2.17	4.6
	1.35	3.7
	1.49	5.1
	0.56	1.4
	0.7	4.8
	0.8	6.4
	0.53	8
	0.4	2.9
	0.47	4.1
	0.53	7.1
	0.57	4.7
	1.43	8
	0.92	6.07
	0.64	2.6
	0.61	3.6
	0.65	4.2
	0.5	0.3
	2.09	3.9
	1.74	4.8
	0.55	5.8
	0.79	7.1
	2.1	2.72
	0.7	2.6
	0.28	4.6
	0.76	10.1
	0.86	3.04
	0.6	5.6
	1.7	9.1
	0.48	3.5
	2.3	3.9
	0.66	6.1
	0.82	4.9
		7
	0.9	13
	1.8	4.3
	2.2	3
	1	4.9
	0.6	19.4
	0.5	4.9
	1.2	12
	0.7	6.26
	1.2	4
	0.38	4.8
	0.2	5.6
	2.4	5
	1.2	6.5
	1.5	3.2
	1.3	4
	1.7	5.7
	1	5.9
	1.7	4.6
	0.7	8.7
	0.5	2.8
	0.5	4
	1.8	6.5
	0.4	4.7
	0.5	4.7
	0.6	4.1
	0.2	4.1
	0.6
	1	3.4
	1.7	5.1
	0.5	4.8
	1.3	4.3
	0.7	5
	1.8	4.6
	2.2	11
	0.3
	0.9
		7.5
	1.2	6
	1.8	5.7
	1.1	6.9
	1.3	8.1
	1.3	2.4
	0.8	4.1
	1.9	5.4
	1.2	3.3
	0.9
	0.3	1
	1.1	5.8
	0.38	6.58
	0.7	7

## Sheet: Fig. 1d
ROC Curve
	PSA
	1 - Specificity	Sensitivity
	1	1
	0.983051	1
	0.974576	1
	0.966102	1
	0.949153	0.991379
	0.940678	0.991379
	0.932203	0.991379
	0.923729	0.991379
	0.90678	0.991379
	0.889831	0.991379
	0.872881	0.991379
	0.864407	0.991379
	0.855932	0.991379
	0.847458	0.991379
	0.762712	0.991379
	0.754237	0.991379
	0.737288	0.991379
	0.720339	0.991379
	0.711864	0.991379
	0.686441	0.991379
	0.677966	0.991379
	0.644068	0.991379
	0.627119	0.991379
	0.618644	0.991379
	0.610169	0.991379
	0.601695	0.991379
	0.584746	0.991379
	0.576271	0.991379
	0.525424	0.991379
	0.516949	0.991379
	0.508475	0.991379
	0.5	0.991379
	0.491525	0.991379
	0.483051	0.991379
	0.466102	0.991379
	0.457627	0.991379
	0.449153	0.991379
	0.440678	0.991379
	0.432203	0.991379
	0.40678	0.991379
	0.398305	0.991379
	0.389831	0.991379
	0.355932	0.974138
	0.347458	0.974138
	0.338983	0.974138
	0.322034	0.974138
	0.313559	0.974138
	0.271186	0.974138
	0.228814	0.974138
	0.220339	0.974138
	0.211864	0.974138
	0.211864	0.965517
	0.20339	0.965517
	0.194915	0.965517
	0.177966	0.965517
	0.169492	0.965517
	0.161017	0.965517
	0.127119	0.965517
	0.118644	0.965517
	0.110169	0.965517
	0.0762712	0.965517
	0.0677966	0.965517
	0.0677966	0.956897
	0.059322	0.956897
	0.0508475	0.956897
	0.0423729	0.956897
	0.0254237	0.956897
	0.00847458	0.956897
	0	0.948276
	0	0.922414
	0	0.913793
	0	0.905172
	0	0.896552
	0	0.887931
	0	0.87931
	0	0.87069
	0	0.862069
	0	0.844828
	0	0.836207
	0	0.818966
	0	0.801724
	0	0.793103
	0	0.784483
	0	0.758621
	0	0.724138
	0	0.689655
	0	0.672414
	0	0.646552
	0	0.612069
	0	0.577586
	0	0.525862
	0	0.517241
	0	0.474138
	0	0.448276
	0	0.431034
	0	0.422414
	0	0.405172
	0	0.362069
	0	0.336207
	0	0.318966
	0	0.310345
	0	0.284483
	0	0.275862
	0	0.267241
	0	0.258621
	0	0.241379
	0	0.232759
	0	0.215517
	0	0.206897
	0	0.198276
	0	0.189655
	0	0.181034
	0	0.163793
	0	0.146552
	0	0.137931
	0	0.112069
	0	0.103448
	0	0.0948276
	0	0.0862069
	0	0.0775862
	0	0.0689655
	0	0.0603448
	0	0.0517241
	0	0.0431034
	0	0.0344828
	0	0.0258621
	0	0.0172414
	0	0.00862069
	0	0

## Sheet: Fig. 1e
ROC Curve
	RNASE4		PSA		RNASE4 + PSA
	1 - Specificity	Sensitivity	1 - Specificity	Sensitivity	1 - Specificity	Sensitivity
	1	1	1	1	1	1
	0.991667	1	0.983051	1	0.991525	1
	0.983333	1	0.974576	1	0.983051	1
	0.975	1	0.966102	1	0.974576	1
	0.966667	1	0.949153	0.991379	0.966102	1
	0.958333	1	0.940678	0.991379	0.957627	1
	0.95	1	0.932203	0.991379	0.949153	1
	0.941667	1	0.923729	0.991379	0.940678	1
	0.933333	1	0.90678	0.991379	0.932203	1
	0.925	1	0.889831	0.991379	0.923729	1
	0.916667	1	0.872881	0.991379	0.915254	1
	0.908333	1	0.864407	0.991379	0.90678	1
	0.9	1	0.855932	0.991379	0.898305	1
	0.891667	1	0.847458	0.991379	0.889831	1
	0.883333	1	0.762712	0.991379	0.881356	1
	0.875	1	0.754237	0.991379	0.872881	1
	0.866667	1	0.737288	0.991379	0.864407	1
	0.85	1	0.720339	0.991379	0.855932	1
	0.841667	1	0.711864	0.991379	0.847458	1
	0.833333	1	0.686441	0.991379	0.838983	1
	0.825	1	0.677966	0.991379	0.830508	1
	0.816667	1	0.644068	0.991379	0.822034	1
	0.808333	1	0.627119	0.991379	0.813559	1
	0.791667	1	0.618644	0.991379	0.805085	1
	0.775	1	0.610169	0.991379	0.79661	1
	0.766667	1	0.601695	0.991379	0.788136	1
	0.758333	1	0.584746	0.991379	0.779661	1
	0.75	1	0.576271	0.991379	0.771186	1
	0.741667	1	0.525424	0.991379	0.762712	1
	0.733333	1	0.516949	0.991379	0.754237	1
	0.725	1	0.508475	0.991379	0.745763	1
	0.725	0.991667	0.5	0.991379	0.737288	1
	0.716667	0.991667	0.491525	0.991379	0.728814	1
	0.708333	0.991667	0.483051	0.991379	0.720339	1
	0.708333	0.983333	0.466102	0.991379	0.711864	1
	0.7	0.983333	0.457627	0.991379	0.70339	1
	0.691667	0.983333	0.449153	0.991379	0.694915	1
	0.683333	0.983333	0.440678	0.991379	0.686441	1
	0.675	0.983333	0.432203	0.991379	0.677966	1
	0.666667	0.983333	0.40678	0.991379	0.669492	1
	0.65	0.983333	0.398305	0.991379	0.661017	1
	0.641667	0.983333	0.389831	0.991379	0.652542	1
	0.625	0.983333	0.355932	0.974138	0.644068	1
	0.616667	0.983333	0.347458	0.974138	0.635593	1
	0.608333	0.983333	0.338983	0.974138	0.627119	1
	0.6	0.983333	0.322034	0.974138	0.618644	1
	0.6	0.975	0.313559	0.974138	0.610169	1
	0.591667	0.975	0.271186	0.974138	0.601695	1
	0.583333	0.975	0.228814	0.974138	0.59322	1
	0.558333	0.975	0.220339	0.974138	0.59322	0.991453
	0.55	0.975	0.211864	0.974138	0.584746	0.991453
	0.541667	0.975	0.211864	0.965517	0.576271	0.991453
	0.525	0.975	0.20339	0.965517	0.567797	0.991453
	0.516667	0.975	0.194915	0.965517	0.559322	0.991453
	0.5	0.975	0.177966	0.965517	0.550847	0.991453
	0.491667	0.975	0.169492	0.965517	0.550847	0.982906
	0.483333	0.975	0.161017	0.965517	0.542373	0.982906
	0.475	0.975	0.127119	0.965517	0.533898	0.982906
	0.466667	0.975	0.118644	0.965517	0.525424	0.982906
	0.45	0.975	0.110169	0.965517	0.516949	0.982906
	0.433333	0.975	0.0762712	0.965517	0.508475	0.982906
	0.433333	0.966667	0.0677966	0.965517	0.5	0.982906
	0.425	0.966667	0.0677966	0.956897	0.491525	0.982906
	0.416667	0.966667	0.059322	0.956897	0.483051	0.982906
	0.408333	0.966667	0.0508475	0.956897	0.474576	0.982906
	0.4	0.966667	0.0423729	0.956897	0.466102	0.982906
	0.391667	0.966667	0.0254237	0.956897	0.457627	0.982906
	0.383333	0.966667	0.00847458	0.956897	0.449153	0.982906
	0.375	0.966667	0	0.948276	0.440678	0.982906
	0.358333	0.966667	0	0.922414	0.432203	0.982906
	0.35	0.966667	0	0.913793	0.423729	0.982906
	0.341667	0.966667	0	0.905172	0.415254	0.982906
	0.333333	0.966667	0	0.896552	0.40678	0.982906
	0.333333	0.958333	0	0.887931	0.398305	0.982906
	0.325	0.958333	0	0.87931	0.389831	0.982906
	0.316667	0.958333	0	0.87069	0.381356	0.982906
	0.308333	0.958333	0	0.862069	0.372881	0.982906
	0.308333	0.95	0	0.844828	0.364407	0.982906
	0.3	0.95	0	0.836207	0.355932	0.982906
	0.291667	0.95	0	0.818966	0.347458	0.982906
	0.283333	0.95	0	0.801724	0.338983	0.982906
	0.275	0.95	0	0.793103	0.330508	0.982906
	0.275	0.941667	0	0.784483	0.322034	0.982906
	0.266667	0.941667	0	0.758621	0.313559	0.982906
	0.258333	0.941667	0	0.724138	0.305085	0.982906
	0.25	0.941667	0	0.689655	0.29661	0.982906
	0.241667	0.941667	0	0.672414	0.288136	0.982906
	0.233333	0.941667	0	0.646552	0.279661	0.982906
	0.216667	0.941667	0	0.612069	0.271186	0.982906
	0.208333	0.941667	0	0.577586	0.262712	0.982906
	0.2	0.941667	0	0.525862	0.254237	0.982906
	0.2	0.933333	0	0.517241	0.245763	0.982906
	0.2	0.925	0	0.474138	0.237288	0.982906
	0.2	0.916667	0	0.448276	0.228814	0.982906
	0.191667	0.916667	0	0.431034	0.220339	0.982906
	0.191667	0.908333	0	0.422414	0.211864	0.982906
	0.191667	0.9	0	0.405172	0.20339	0.982906
	0.191667	0.891667	0	0.362069	0.194915	0.982906
	0.191667	0.883333	0	0.336207	0.186441	0.982906
	0.175	0.883333	0	0.318966	0.177966	0.982906
	0.166667	0.883333	0	0.310345	0.169492	0.982906
	0.158333	0.883333	0	0.284483	0.161017	0.982906
	0.15	0.875	0	0.275862	0.152542	0.982906
	0.15	0.866667	0	0.267241	0.144068	0.982906
	0.141667	0.866667	0	0.258621	0.135593	0.982906
	0.133333	0.858333	0	0.241379	0.127119	0.982906
	0.125	0.858333	0	0.232759	0.118644	0.982906
	0.125	0.85	0	0.215517	0.110169	0.982906
	0.116667	0.85	0	0.206897	0.101695	0.982906
	0.116667	0.841667	0	0.198276	0.0932203	0.982906
	0.108333	0.841667	0	0.189655	0.0847458	0.982906
	0.1	0.841667	0	0.181034	0.0762712	0.982906
	0.1	0.833333	0	0.163793	0.0677966	0.982906
	0.1	0.825	0	0.146552	0.059322	0.982906
	0.1	0.816667	0	0.137931	0.0508475	0.982906
	0.1	0.808333	0	0.112069	0.0508475	0.974359
	0.1	0.8	0	0.103448	0.0423729	0.974359
	0.0833333	0.8	0	0.0948276	0.0338983	0.974359
	0.0666667	0.8	0	0.0862069	0.0254237	0.974359
	0.0666667	0.791667	0	0.0775862	0.0169492	0.974359
	0.0666667	0.783333	0	0.0689655	0.00847458	0.974359
	0.0583333	0.783333	0	0.0603448	0.00847458	0.965812
	0.0583333	0.766667	0	0.0517241	0.00847458	0.957265
	0.0583333	0.758333	0	0.0431034	0	0.957265
	0.0583333	0.75	0	0.0344828	0	0.948718
	0.0583333	0.741667	0	0.0258621	0	0.940171
	0.0583333	0.733333	0	0.0172414	0	0.931624
	0.0583333	0.716667	0	0.00862069	0	0.923077
	0.0583333	0.708333	0	0	0	0.91453
	0.05	0.708333			0	0.905983
	0.05	0.7			0	0.897436
	0.05	0.691667			0	0.888889
	0.05	0.683333			0	0.880342
	0.05	0.675			0	0.871795
	0.05	0.666667			0	0.863248
	0.05	0.65			0	0.854701
	0.05	0.641667			0	0.846154
	0.0416667	0.641667			0	0.837607
	0.0416667	0.633333			0	0.82906
	0.0416667	0.625			0	0.820513
	0.0416667	0.616667			0	0.811966
	0.0333333	0.616667			0	0.803419
	0.0333333	0.608333			0	0.794872
	0.0333333	0.6			0	0.786325
	0.0333333	0.591667			0	0.777778
	0.0333333	0.583333			0	0.769231
	0.025	0.583333			0	0.760684
	0.025	0.575			0	0.752137
	0.025	0.566667			0	0.74359
	0.025	0.558333			0	0.735043
	0.025	0.55			0	0.726496
	0.0166667	0.55			0	0.717949
	0.0166667	0.541667			0	0.709402
	0.0166667	0.525			0	0.700855
	0.0166667	0.516667			0	0.692308
	0.00833333	0.516667			0	0.683761
	0	0.516667			0	0.675214
	0	0.508333			0	0.666667
	0	0.5			0	0.65812
	0	0.491667			0	0.649573
	0	0.483333			0	0.641026
	0	0.475			0	0.632479
	0	0.466667			0	0.623932
	0	0.458333			0	0.615385
	0	0.45			0	0.606838
	0	0.441667			0	0.598291
	0	0.433333			0	0.589744
	0	0.425			0	0.581197
	0	0.416667			0	0.57265
	0	0.408333			0	0.564103
	0	0.391667			0	0.555556
	0	0.383333			0	0.547009
	0	0.375			0	0.538462
	0	0.358333			0	0.529915
	0	0.35			0	0.521368
	0	0.341667			0	0.512821
	0	0.333333			0	0.504274
	0	0.325			0	0.495726
	0	0.316667			0	0.487179
	0	0.308333			0	0.478632
	0	0.3			0	0.470085
	0	0.291667			0	0.461538
	0	0.283333			0	0.452991
	0	0.275			0	0.444444
	0	0.258333			0	0.435897
	0	0.241667			0	0.42735
	0	0.233333			0	0.418803
	0	0.225			0	0.410256
	0	0.216667			0	0.401709
	0	0.208333			0	0.393162
	0	0.2			0	0.384615
	0	0.191667			0	0.376068
	0	0.183333			0	0.358974
	0	0.175			0	0.350427
	0	0.166667			0	0.34188
	0	0.158333			0	0.333333
	0	0.15			0	0.324786
	0	0.141667			0	0.316239
	0	0.133333			0	0.307692
	0	0.125			0	0.299145
	0	0.116667			0	0.290598
	0	0.108333			0	0.282051
	0	0.1			0	0.273504
	0	0.0916667			0	0.264957
	0	0.0833333			0	0.25641
	0	0.075			0	0.247863
	0	0.0666667			0	0.239316
	0	0.0583333			0	0.230769
	0	0.05			0	0.222222
	0	0.0416667			0	0.213675
	0	0.0333333			0	0.205128
	0	0.025			0	0.196581
	0	0.0166667			0	0.188034
	0	0.00833333			0	0.179487
	0	0			0	0.17094
					0	0.162393
					0	0.153846
					0	0.145299
					0	0.136752
					0	0.128205
					0	0.119658
					0	0.0940171
					0	0

## Sheet: Fig. 1f
Correlation: PSA vs. RNASE4
	RNASE4 (ng/ml)	PSA (ng/ml)
	171.8	4.3
	205.3	6
	139.4	8.2
	104.5	5.7
	156.4	4.9
	120.4	3.2
	180.4	11.1
	200.6	5
	145.1	6.3
	184.1	5.6
	160.5	4.8
	136.7	3.1
	168	9
	168.3	5.6
	190	11.5
	169.7	6.3
	153.8	4.86
	124.1	3.9
	173.4	6.7
	192.6	2
	168.2	8
	181	5.5
	166.1	5.5
	179.5	2.7
	174.7	4.8
	149.2	3.4
	157.8	5.6
	139.2	10.7
	156.6	4
	181.5	2.6
	185.1	4.7
	183.4	3.5
	153.2	6
	168.2	6.6
	91.1	1
	181.8	4.9
	160.5	4.2
	174.2	4.6
	181.2	3.7
	140.5	5.1
	179.8	1.4
	135.5	4.8
	137	6.4
	117.8	8
	133.8	2.9
	127.9	4.1
	158	7.1
	126.3	4.7
	147.2	8
	139.2	6.07
	136.3	2.6
	139.7	3.6
	135.4	4.2
	164.2	0.3
	143.5	3.9
	131.4	4.8
	152.6	5.8
	163.9	7.1
	148.6	2.72
	142.8	2.6
	132.9	4.6
	138.5	10.1
	132	3.04
	161.8	5.6
	121.2	9.1
	166.5	3.5
	160.7	3.9
	154	6.1
	139.1	4.9
	153.5	7
	167.2	13
	130.5	4.3
	147.4	3
	128.5	4.9
	156.9	19.4
	157.8	4.9
	181.4	12
	165.9	6.26
	179.3	4
	123.6	4.8
	118.9	5.6
	155.9	5
	113.7	6.5
	119.5	3.2
	127	4
	121	5.7
	134	5.9
	98.9	4.6
	146.5	8.7
	151.2	2.8
	129.9	4
	140.4	6.5
	144.5	4.7
	109.5	4.7
	149.2	4.1
	107.4	4.1
	176.5
	159.6	3.4
	156.8	5.1
	178.8	4.8
	178.9	4.3
	174.5	5
	135.4	4.6
	155.4	11
	209.8	47.3
	131.7
	132	7.5
	146.7	6
	119.8	5.7
	219.9	6.9
	205.7	8.1
	135.3	2.4
	168.3	4.1
	166.8	5.4
	121.9	3.3
	129
	92.7	1
	188.8	5.8
	152.1	6.58
	151.7	7

## Sheet: Fig. 1h
RNASE4 mRNA copy number
per 100 ng total RNA (105)
	RWPE-1	LNCaP	DU145	PC-3
	3.92839	6.76316	10.7584	11.8569
	4.02134	7.26895	11.445	12.2145

## Sheet: Fig. 2a
Plasma RNASE4: Surgical T Stage
	pT1	pT2	pT3
	118.9	139.4	205.3
	119.5	104.5	200.6
	129.9	156.4	155.4
	135.4	120.4	209.8
	136.7	180.4	156.6
	139.2	145.1	174.2
		160.5	158
		168	152.6
		168.3	153.5
		169.7	130.5
		153.8	178.8
		124.1	178.9
		173.4	174.5
		192.6	144.5
		166.1	159.6
		174.7	132
		149.2	205.7
		157.8	152.1
		181.5	146.5
		185.1
		183.4
		153.2
		168.2
		181.8
		160.5
		140.5
		135.5
		126.3
		139.2
		136.3
		135.4
		143.5
		131.4
		163.9
		148.6
		132.9
		132
		161.8
		166.5
		160.7
		154
		167.2
		147.4
		128.5
		181.4
		165.9
		179.3
		155.9
		113.7
		127
		121
		134
		98.9
		151.2
		140.4
		109.5
		149.2
		107.4
		146.7
		119.8
		219.9
		135.3
		166.8
		121.9
		188.8
		151.7
		156.8
		147.2
		133.8
		127.9
		139.7
		164.2
		121.2
		139.1
		123.6

## Sheet: Fig. 2b
Plasma RNASE4: Clinical Stage
	T1c	T2a	T2b
	109.5	184.1	173.4
	139.4	120.4	190
	104.5	169.7	192.6
	156.4	179.5	185.1
	209.8	174.2	156.9
	180.4	181.2	168.3
	132.9	219.9	181.5
	160.5	200.6	179.8
	168	166.5
	205.3	160.7
	153.8	157.8
	124.1	134
	145.1	151.2
	139.7	121
	166.1	149.2
	174.7	156.8
	149.2	205.7
	157.8
	139.2
	156.6
	98.9
	142.8
	183.4
	153.2
	168.2
	181.8
	160.5
	140.5
	144.5
	135.5
	117.8
	133.8
	158
	126.3
	147.2
	139.2
	136.3
	135.4
	164.2
	143.5
	131.4
	152.6
	163.9
	148.6
	138.5
	132
	161.8
	121.2
	154
	139.1
	153.5
	167.2
	130.5
	147.4
	128.5
	181.4
	165.9
	179.3
	123.6
	155.9
	113.7
	119.5
	127
	146.5
	129.9
	140.4
	107.4
	159.6
	178.8
	178.9
	174.5
	135.4
	155.4
	136.7
	132
	146.7
	119.8
	137
	135.3
	168.3
	166.8
	121.9
	188.8
	151.7

## Sheet: Fig. 2c
Plasma RNASE4: Biopsy Grade
	6	7
	171.8	205.3
	139.4	184.1
	104.5	136.7
	156.4	168.3
	120.4	190
	180.4	169.7
	200.6	192.6
	145.1	181.5
	121	185.1
	121.2	168.2
	153.8	142.8
	124.1	168
	173.4	167.2
	168.2	118.9
	181	155.9
	166.1	160.5
	134	179.5
	174.7	146.5
	129.9	151.2
	157.8	149.2
	139.2	140.4
	156.6	149.2
	121.9	159.6
	153.2	156.8
	91.1	155.4
	181.8	183.4
	160.5
	174.2
	181.2
	140.5
	179.8
	135.5
	133.8
	127.9
	158
	126.3
	147.2
	139.2
	136.3
	139.7
	135.4
	143.5
	131.4
	152.6
	163.9
	148.6
	132.9
	138.5
	132
	161.8
	166.5
	160.7
	154
	139.1
	153.5
	130.5
	147.4
	128.5
	157.8
	181.4
	165.9
	179.3
	123.6
	113.7
	119.5
	127
	98.9
	144.5
	109.5
	107.4
	176.5
	178.8
	178.9
	174.5
	135.4
	209.8
	131.7
	132
	146.7
	119.8
	219.9
	205.7
	135.3
	168.3
	166.8
	92.7
	188.8
	152.1
	151.7

[truncated: 31 more sheets: Fig. 2d, Fig. 2e, Fig. 2f, Fig. 2g, Fig. 2h, Fig. 2i, Fig. 3a, Fig. 3b, Fig. 3e, Fig. 4a, Fig. 4c, Fig. 5b, Fig. 5c, Fig. 5d, Fig. 5f, Fig. 5g, Fig. 5h, Fig. 5i, Fig. 5j, Fig. 6a …]
