# Supplementary material for: Ribonuclease 4 is associated with aggressiveness and progression of prostate cancer
Source: Commun Biol. 2022 Jun 25;5:625. doi: 10.1038/s42003-022-03597-1 (PMC9233706; doi:10.1038/s42003-022-03597-1)
Supplement: Supplementary file 5 — Supplementary Data 2 [file 42003_2022_3597_MOESM5_ESM.xlsx]

## Sheet: Fig. S1f
RNASE 4 ELISA standard curve
	RNASE4 (ng/ml)	Absorbance
	0	0	0
	0.52	0.014	0.014
	1.05	0.03	0.031
	2.1	0.068	0.062
	4.2	0.121	0.129
	8.4	0.252	0.258
	16.9	0.488	0.497
	33.8	1.022	1.026

## Sheet: Fig. S2a
Plasma PSA: Surgical T Stage
	pT1	pT2	pT3
	4.8	8.2	6
	4.3	5.7	5
	5	4.9	3.1
	4.6	3.2	10.7
	11	11.1	4
		6.3	4.6
		4.8	7.1
		9	5.8
		5.6	7
		6.3	4.3
		4.86	5.6
		3.9	3.2
		6.7	8.7
		2	4
		5.5	4.7
		4.8	3.4
		3.4	7.5
		5.6	8.1
		2.6	6.58
		4.7
		3.5
		6
		6.6
		4.9
		4.2
		5.1
		4.8
		2.9
		4.1
		4.7
		8
		6.07
		2.6
		3.6
		4.2
		0.3
		3.9
		4.8
		7.1
		2.72
		4.6
		3.04
		5.6
		9.1
		3.5
		3.9
		6.1
		4.9
		13
		3
		4.9
		12
		6.26
		4
		4.8
		5
		6.5
		4
		5.7
		5.9
		4.6
		2.8
		6.5
		4.7
		4.1
		4.1
		5.1
		6
		5.7
		6.9
		2.4
		5.4
		3.3
		5.8
		7

## Sheet: Fig. S2b
Plasma PSA: Clinical T Stage
	T1c	T2a	T2b
	6	5.6	6.3
	8.2	3.1	11.5
	5.7	6.3	3.6
	4.9	2.7	2.6
	3.2	4.6	19.4
	11.1	3.7	5.7
	5	6.4	4.6
	4.8	4.1	4.7
	9	4.6
	5.6	3.5
	4.86	3.9
	3.9	4.9
	6.7	5.9
	2	2.8
	5.5	4.7
	4.8	4.1
	3.4	5.1
	5.6	8.1
	10.7
	4
	2.6
	4.7
	3.5
	6
	6.6
	4.9
	4.2
	5.1
	1.4
	4.8
	8
	2.9
	7.1
	4.7
	8
	6.07
	2.6
	4.2
	0.3
	3.9
	4.8
	5.8
	7.1
	2.72
	10.1
	3.04
	5.6
	9.1
	6.1
	4.9
	7
	13
	4.3
	3
	4.9
	12
	6.26
	4
	4.8
	5
	6.5
	3.2
	4
	8.7
	4
	6.5
	4.1
	3.4
	3.4
	7.5
	6
	5.7
	6.9
	2.4
	4.1
	5.4
	3.3
	5.8
	7
	4.8
	4.3
	5
	4.6
	11

## Sheet: Fig. S2c
Plasma PSA: Biopsy Grade
	6	7
	4.3	6
	8.2	5.6
	5.7	3.1
	4.9	5.6
	3.2	11.5
	11.1	6.3
	5	2
	6.3	2.6
	4.8	4.7
	9	6.6
	4.86	2.6
	3.9	9.1
	6.7	13
	8	5.6
	5.5	5
	5.5	5.7
	2.7	5.9
	4.8	8.7
	3.4	2.8
	5.6	4
	10.7	6.5
	4	4.1
	3.5	3.4
	6	5.1
	1	3.3
	4.9	11
	4.2
	4.6
	3.7
	5.1
	1.4
	4.8
	2.9
	4.1
	7.1
	4.7
	8
	6.07
	2.6
	3.6
	4.2
	3.9
	4.8
	5.8
	7.1
	2.72
	4.6
	10.1
	3.04
	5.6
	3.5
	3.9
	6.1
	4.9
	7
	4.3
	3
	4.9
	19.4
	4.9
	12
	6.26
	4
	4.8
	6.5
	3.2
	4
	4.6
	4.7
	4.7
	4.1
	7.5
	6
	5.7
	6.9
	8.1
	2.4
	4.1
	5.4
	1
	5.8
	6.58
	7
	4.8
	4.3
	5
	4.6

## Sheet: Fig. S2d
Plasma PSA: Surgical Gleason
	6	7
	8.2	6
	4.9	5.7
	3.2	3.1
	11.1	6.7
	5	3.4
	6.3	10.7
	4.8	2.6
	9	4.7
	5.6	3.5
	6.3	7.1
	4.86	4.7
	3.9	6.07
	2	0.3
	5.5
	4.8	5.6
	5.6	13
	4	4.3
	6	12
	6.6	5.6
	4.9	5
	4.2	3.2
	4.6	5.7
	5.1	5.9
	4.8	4.6
	2.9	8.7
	4.1	2.8
	8	4
	2.6	4.1
	3.6	3.4
	4.2	5.1
	3.9	3.3
	4.8	6.58
	5.8	7
	7.1
	2.72
	4.6
	3.04
	9.1
	3.5
	3.9
	6.1
	4.9
	7
	3
	4.9
	6.26
	4
	4.8
	6.5
	4
	6.5
	4.7
	4.7
	4.1
	7.5
	6
	5.7
	6.9
	2.4
	5.4
	5.8
	4.8
	4.3
	5
	4.6
	11

## Sheet: Fig. S3a
Plasma ANG
	Healthy	Prostate Cancer
	378.6	388.7
	374.5	318.2
	361.7	395.4
	376.4	380
	425.7	394.2
	434.7	395.6
	427.3	558.4
	442.2	395.4
	428.2	347
	429.4	484.7
	434.1	376.9
	435.9	497
	340	350.4
	399.4	417
	439.1	340.2
	381.7	374.1
	439.4	325.1
	389.8	337.3
	385.5	353.3
	367.3	427.9
	364.7	466.2
	414.2	434.4
	361.5	494.2
	366.5	572.8
	388.2	453.1
	392.8	471
	388.6	425.6
	398.3	573.7
	393.6	580.2
	312.9	572.5
	618.9	598.7
	372.5	325.4
	409.3	553.4
	474.7	431.2
	362.3	519.1
	405.5	382.2
	461.9	435.4
	468	629.3
	479	402.8
	324.8	676.1
	320.5	371
	309.8	399.8
	316.8	558.6
	319	616.7
	315.8	427
	326.7	520.5
	359.3	348.6
	341.8	339.1
	312.8	355.2
	342.5	322.7
	318.1	537.4
	343.8	447.4
	390.4	545.6
	495.7	515.9
	330.7	584.5
	454.3	506.3
	506	567
	438.1	629.7
	457.2	423.8
	487.7	592.1
	407.1	631.7
	590.1	643.9
	522.4	608.2
	403.8	468.2
	284.8	637.7
	353.3	630
	265.5	576.1
	302.1	403.6
	519.5	609.4
	427.8	519.9
	355.4	377.3
	282.3	631.8
	471.1	403.3
	512.9	372.7
	339.8	535.1
	290.9	477.3
	350.1	561.2
	392.8	582.1
	424.4	483.3
	336.6	480.9
	343.2	605
	364.6	545
	350.4	545.1
	369.3	473.8
	354.9	497.1
	362.1	528.3
	353.1	481.8
	368.5	534.8
	350	499.2
	358.2	490.4
	292.4	581.9
	282.8	500.1
	293.3	491.4
	290.9	553.1
	308.1	517
	299.3	632.4
	350.4	493.6
	358.6	454.3
	504	493
	474.1	456.6
	317.3	332.7
	356.1	421.5
	394.5	408.5
	332.9	457.4
	296.8	398.2
	358.4	376.9
	309.9	353.9
	362.4	408.1
	313.7	344.6
	439.2	400.6
	402	384.3
	257.7	412.3
	306.9	418
	253.9	415.4
	297.5	402.2
	321.3	586.6
	309.7	639.4
	406.6	543.9
	458.6	355.8
	425.7	483

## Sheet: Fig. S3b
ROC Curve
	ANG
	1 - Specificity	Sensitivity
	1	1
	0.991667	1
	0.983333	1
	0.975	1
	0.966667	1
	0.958333	1
	0.95	1
	0.933333	1
	0.925	1
	0.916667	1
	0.908333	1
	0.9	1
	0.891667	1
	0.883333	1
	0.875	1
	0.866667	1
	0.858333	1
	0.85	1
	0.841667	1
	0.833333	1
	0.825	1
	0.816667	1
	0.808333	1
	0.8	1
	0.791667	1
	0.783333	1
	0.783333	0.991667
	0.775	0.991667
	0.766667	0.991667
	0.758333	0.991667
	0.758333	0.983333
	0.75	0.983333
	0.75	0.975
	0.75	0.966667
	0.741667	0.966667
	0.733333	0.966667
	0.733333	0.958333
	0.725	0.958333
	0.716667	0.958333
	0.716667	0.95
	0.716667	0.941667
	0.708333	0.941667
	0.7	0.941667
	0.7	0.933333
	0.691667	0.933333
	0.683333	0.933333
	0.675	0.933333
	0.666667	0.933333
	0.666667	0.925
	0.666667	0.916667
	0.666667	0.908333
	0.658333	0.908333
	0.65	0.908333
	0.633333	0.9
	0.625	0.9
	0.616667	0.891667
	0.616667	0.883333
	0.608333	0.883333
	0.608333	0.875
	0.6	0.875
	0.6	0.866667
	0.591667	0.866667
	0.583333	0.866667
	0.575	0.866667
	0.566667	0.866667
	0.558333	0.866667
	0.55	0.866667
	0.541667	0.866667
	0.533333	0.866667
	0.525	0.866667
	0.516667	0.866667
	0.508333	0.866667
	0.5	0.866667
	0.491667	0.866667
	0.483333	0.866667
	0.475	0.866667
	0.466667	0.866667
	0.466667	0.858333
	0.458333	0.858333
	0.458333	0.85
	0.458333	0.841667
	0.45	0.841667
	0.441667	0.841667
	0.441667	0.825
	0.441667	0.816667
	0.433333	0.816667
	0.433333	0.808333
	0.425	0.808333
	0.425	0.8
	0.425	0.791667
	0.416667	0.791667
	0.408333	0.791667
	0.4	0.791667
	0.4	0.783333
	0.391667	0.783333
	0.383333	0.783333
	0.366667	0.783333
	0.358333	0.783333
	0.358333	0.775
	0.35	0.775
	0.35	0.758333
	0.35	0.75
	0.35	0.741667
	0.341667	0.741667
	0.333333	0.741667
	0.333333	0.733333
	0.333333	0.725
	0.325	0.725
	0.325	0.716667
	0.325	0.708333
	0.325	0.7
	0.325	0.691667
	0.316667	0.691667
	0.308333	0.691667
	0.3	0.691667
	0.291667	0.691667
	0.291667	0.683333
	0.291667	0.675
	0.283333	0.675
	0.283333	0.666667
	0.275	0.666667
	0.275	0.658333
	0.275	0.65
	0.275	0.641667
	0.275	0.633333
	0.275	0.625
	0.266667	0.625
	0.266667	0.616667
	0.25	0.616667
	0.25	0.608333
	0.241667	0.608333
	0.233333	0.608333
	0.233333	0.6
	0.225	0.6
	0.216667	0.6
	0.216667	0.591667
	0.208333	0.591667
	0.208333	0.583333
	0.2	0.583333
	0.2	0.575
	0.191667	0.575
	0.183333	0.575
	0.175	0.575
	0.166667	0.575
	0.158333	0.575
	0.15	0.575
	0.15	0.566667
	0.15	0.558333
	0.141667	0.55
	0.141667	0.541667
	0.133333	0.541667
	0.133333	0.533333
	0.125	0.533333
	0.116667	0.533333
	0.116667	0.525
	0.108333	0.525
	0.108333	0.516667
	0.108333	0.508333
	0.1	0.508333
	0.1	0.5
	0.0916667	0.5
	0.0833333	0.5
	0.0833333	0.491667
	0.075	0.491667
	0.075	0.483333
	0.075	0.475
	0.075	0.466667
	0.075	0.458333
	0.075	0.45
	0.0666667	0.45
	0.0666667	0.441667
	0.0666667	0.433333
	0.0666667	0.425
	0.0666667	0.416667
	0.0666667	0.408333
	0.0583333	0.408333
	0.0583333	0.4
	0.0583333	0.391667
	0.0583333	0.383333
	0.0583333	0.375
	0.05	0.375
	0.0416667	0.375
	0.0416667	0.366667
	0.0333333	0.366667
	0.0333333	0.358333
	0.0333333	0.35
	0.0333333	0.341667
	0.025	0.341667
	0.025	0.333333
	0.025	0.325
	0.0166667	0.325
	0.0166667	0.316667
	0.0166667	0.308333
	0.0166667	0.3
	0.0166667	0.291667
	0.0166667	0.283333
	0.0166667	0.275
	0.0166667	0.266667
	0.0166667	0.258333
	0.0166667	0.25
	0.0166667	0.241667
	0.0166667	0.233333
	0.0166667	0.225
	0.0166667	0.216667
	0.0166667	0.208333
	0.0166667	0.2
	0.0166667	0.191667
	0.0166667	0.183333
	0.0166667	0.175
	0.0166667	0.166667
	0.0166667	0.158333
	0.0166667	0.15
	0.0166667	0.141667
	0.0166667	0.133333
	0.00833333	0.133333
	0.00833333	0.125
	0.00833333	0.116667
	0.00833333	0.108333
	0.00833333	0.1
	0.00833333	0.0916667
	0.00833333	0.0833333
	0	0.0833333
	0	0.075
	0	0.0666667
	0	0.0583333
	0	0.05
	0	0.0416667
	0	0.0333333
	0	0.025
	0	0.0166667
	0	0.00833333
	0	0

## Sheet: Fig. S3c
Correlation: ANG vs. RNASE4
	RNASE4 (ng/ml)	ANG (ng/ml)
	153.8	325.1
	124.1	337.3
	173.4	353.3
	220.9	427.9
	168.2	366.2
	181	334.4
	166.1	394.2
	179.5	472.8
	174.7	453.1
	149.2	371
	185.6	425.6
	139.2	373.7
	156.6	480.2
	181.5	572.5
	185.1	598.7
	207.6	625.4
	153.2	453.4
	168.2	431.2
	91.1	319.1
	181.8	322.2
	160.5	465.4
	174.2	329.3
	218.2	602.8
	140.5	376.1
	179.8	371
	135.5	399.8
	137	358.6
	117.8	316.7
	133.8	427
	127.9	320.5
	158	348.6
	126.3	339.1
	147.2	355.2
	139.2	322.7
	136.3	337.4
	139.7	447.4
	135.4	545.6
	164.2	515.9
	143.5	584.5
	131.4	506.3
	152.6	567
	163.9	629.7
	148.6	423.8
	142.8	592.1
	132.9	631.7
	138.5	643.9
	132	608.2
	161.8	468.2
	121.2	337.7
	166.5	430
	160.7	476.1
	154	403.6
	139.1	309.4
	153.5	519.9
	167.2	377.3
	130.5	631.8
	147.4	403.3
	128.5	372.7
	156.9	535.1
	157.8	477.3
	181.4	561.2
	165.9	582.1
	179.3	483.3
	123.6	480.9
	118.9	305
	155.9	445
	113.7	345.1
	119.5	373.8
	127	397.1
	121	328.3
	134	381.8
	98.9	334.8
	146.5	399.2
	151.2	390.4
	129.9	381.9
	140.4	300.1
	144.5	391.4
	109.5	353.1
	149.2	317
	107.4	332.4
	176.5	493.6
	159.6	454.3
	156.8	493
	131.7	456.6
	132	332.7
	146.7	421.5
	119.8	408.5
	219.9	657.4
	205.7	598.2
	135.3	376.9
	168.3	353.9
	166.8	408.1
	121.9	344.6
	129	400.6
	92.7	384.3
	188.8	412.3
	152.1	418
	151.7	415.4
	99	378.6
	101.4	474.5
	101.4	461.7
	97.7	376.4
	100.3	425.7
	69.7	334.7
	107.3	427.3
	104.9	442.2
	97.3	328.2
	97.3	329.4
	101.1	434.1
	101.3	435.9
	88.7	340
	77.7	399.4
	100.3	439.1
	106.2	381.7
	91.3	339.4
	98.1	389.8
	79.1	385.5
	104.2	467.3
	107.9	464.7
	121.6	414.2
	65.4	361.5
	84.4	366.5
	114.8	488.2
	97.7	392.8
	67.8	388.6
	121.5	498.3
	108.9	393.6
	121.5	412.9
	68.9	318.9
	81.2	372.5
	121.7	409.3
	141.3	474.7
	151.5	462.3
	131.9	405.5
	131.2	461.9
	112.6	468
	74.1	279
	103.4	424.8
	106.1	420.5
	47.1	309.8
	106	416.8
	103.3	419
	98.2	315.8
	115.9	426.7
	109.9	359.3
	124.1	441.8
	116	412.8
	110.9	442.5
	130.7	518.1
	96.7	343.8
	139.5	390.4
	102.8	495.7
	103.5	430.7
	115.2	454.3
	121.9	506
	117.4	438.1
	98.8	357.2
	108.7	487.7
	151.4	407.1
	95.4	290.1
	106.5	522.4
	85.9	203.8
	102.1	384.8
	131.2	353.3
	147.9	385.5
	102.1	302.1
	106.5	419.5
	101.8	427.8
	104.2	355.4
	126.8	382.3
	104.8	271.1
	127.2	312.9
	105.2	339.8
	105.7	290.9
	106.8	350.1
	116	392.8
	119.6	424.4
	100.3	336.6
	127.3	343.2
	106.7	364.6
	103.6	350.4
	123.7	369.3
	114.3	354.9
	130.7	362.1
	79	253.1
	90	268.5
	78.1	350
	66.3	258.2
	77.7	292.4
	95.8	282.8
	124.2	393.3
	135.9	390.9
	97.4	208.1
	115.6	299.3
	145.6	350.4
	91.7	258.6
	103.6	504
	97.1	274.1
	72.6	317.3
	51.1	256.1
	80.9	294.5
	116.4	332.9
	75.6	296.8
	83.3	358.4
	88.3	309.9
	90.8	362.4
	72.7	313.7
	67.3	239.2
	84.4	202
	83.3	257.7
	111.7	306.9
	60.3	253.9
	62	297.5
	46.2	321.3
	76.2	309.7
	171.8	318.7
	235.3	388.2
	139.4	315.4
	104.5	310
	195.8	394.2
	120.4	395.6
	168.5	458.4
	213.3	495.4
	225.9	416.7
	145.1	347
	201	484.7
	160.5	316.9
	136.7	317
	168	310.4
	168.3	317
	234.9	410.2
	169.7	374.1

## Sheet: Fig. S3d
Plasma ANG: Surgical T Stage
	pT1	pT2	pT3
	355.8	395.4	586.6
	318.2	380	639.4
	395.4	394.2	497
	543.9	395.6	573.7
	332.7	318.2	580.2
	398.2	347	629.3
		376.9	494.2
		350.4	567
		417	519.9
		374.1	631.8
		325.1	605
		337.3	473.8
		353.3	581.9
		427.9	491.4
		494.2	553.4
		453.1	402.2
		471	483
		425.6	572.5
		572.5	598.7
		497
		325.4
		553.4
		431.2
		382.2
		435.4
		676.1
		399.8
		339.1
		322.7
		537.4
		545.6
		584.5
		506.3
		629.7
		423.8
		631.7
		608.2
		468.2
		630
		576.1
		403.6
		377.3
		403.3
		372.7
		561.2
		582.1
		483.3
		545
		545.1
		497.1
		528.3
		481.8
		534.8
		490.4
		500.1
		553.1
		517
		632.4
		421.5
		408.5
		457.4
		376.9
		408.1
		344.6
		412.3
		415.4
		427
		520.5
		447.4
		515.9
		637.7
		609.4
		480.9
		493
		355.2
		480.9

## Sheet: Fig. S3e
Plasma ANG: Clinical Stage
	T1c	T2a	T2b
	318.2	520.5	572.5
	395.4	484.7	598.7
	380	497	573.7
	394.2	374.1	592.1
	395.6	572.8	535.1
	558.4	629.3	528.3
	395.4	427.9	534.8
	376.9	558.6	491.4
	350.4	631.7
	630	417
	325.1	576.1
	337.3	477.3
	353.3	481.8
	402.8	490.4
	494.2	553.1
	453.1	517
	471	493
	425.6	398.2
	340.2
	580.2
	447.4
	347
	325.4
	553.4
	431.2
	382.2
	435.4
	676.1
	371
	399.8
	616.7
	427
	348.6
	339.1
	355.2
	322.7
	537.4
	545.6
	515.9
	584.5
	506.3
	567
	629.7
	423.8
	643.9
	608.2
	468.2
	637.7
	403.6
	609.4
	519.9
	377.3
	631.8
	403.3
	372.7
	561.2
	582.1
	483.3
	480.9
	545
	545.1
	473.8
	497.1
	499.2
	581.9
	500.1
	632.4
	454.3
	332.7
	421.5
	408.5
	457.4
	376.9
	353.9
	408.1
	344.6
	412.3
	415.4
	402.2
	586.6
	639.4
	543.9
	355.8
	483

[truncated: 15 more sheets: Fig. S3f, Fig. S3g, Fig. S6a, Fig. S6d, Fig. S8a, Fig. S8c, Fig. S8f, Fig. S9b, Fig. S9c, Fig. S9d, Fig. S10b, Fig. S10c, Fig. S10d, Fid. S11, Fig. S12]
